# Supplementary material for: Synthesis and Insecticidal Activity of Novel Anthranilic Diamide Insecticides Containing Indane and Its Analogs
Source: Int J Mol Sci. 2024 Feb 19;25(4):2445. doi: 10.3390/ijms25042445 (PMC10889706; doi:10.3390/ijms25042445)
Supplement: Supplementary file 1 [file ijms-25-02445-s001.zip]

Archive with 1 entries (1 files):
- ijms-2836422-supplementary.pdf
